# Supplementary material for: Impaired Verbal Learning Is Associated with Larger Caudate Volumes in Early Onset Schizophrenia Spectrum Disorders
Source: PLoS One. 2015 Jul 31;10(7):e0130435. doi: 10.1371/journal.pone.0130435 (PMC4521864; doi:10.1371/journal.pone.0130435)
Supplement: S1 File — (XLSX) [file pone.0130435.s001.xlsx]

## Sheet: MJL et al PLOS ONE april 2015.x
Group	AgeatScan	IQ	Clinical	AgeatOnsetofDisorder	DurationofIllness	GAFFunction	GAFSymptom	PANSSpositive	PANSSnegative	PANSSgeneral	PANSStotal	DDD	DurationAntipsychMedication	DUP	MCCB	ProcessingSpeed	Attention	WorkingMemory	VerbalLearning	VisualLearning	ReasoningAndProblemSolving	BrainVolumes	ICV	Caudate	LateralVentricles	FourthVentricle
1	16.0438	127		14.8474	1.19644	34	33	21	18	41	80	3	124	52		44	2.378	16	17	20	18		1785491	9893	36344	2237
1	15.8138	123		14.8063	1.00753	33	35	15	14	26	55	1	178	12		51.6667	2.97493	13.5	13	34	24		1745657	10166	21307	2014
1	13.232	100		11.6742	1.55784	75	81	8	18	20	40	0.1	0	1		43.3333	1.55657	8.5	27	29	20		1540681	8883	11687	1452
1	17.5086	109		15.5729	1.93566	37	62	10	10	30	50	0.75	200	1		42	2.46363	11.5	28	32	24		1697715	8592	20328	2984
1	12.8433	96		11.6687	1.17454	52	67	11	9	23	43	0	0	24		47.3333	2.31141	14.5	30	29	16		1603904	8194	8004	1318
1	15.7262	105		15.1157	0.610541	43	43	13	13	37	63	0	0	24		40	2.09022	13.5	22	33	19		1462712	8647	23472	2609
1	14.0452	112		11.551	2.49418	25	31	999	999	999	999	0.5	216	69		34.6667	1.28407	13	25	27	25		1522555	8248	5953	2318
1	17.2348	83		15.4305	1.80424	36	49	13	17	41	71	1	159	1		44	1.98113	14.5	16	19	23		1750478	9462	18330	1492
1	17.7358	76		17.3498	0.386037	41	40	13	15	35	63	1.67	19	12		38.3333	1.81703	14	18	9	10		1367249	8208	15698	1936
1	17.7659	78		15.6222	2.14374	35	40	22	16	23	61	2	59	2		35	1.62988	15	17	29	13		1517465	8698	15104	2467
1	15.5756	88		14.7981	0.77755	60	50	15	11	20	46	0	0	38		40.6667	2.03527	13.5	21	25	23		1489961	6980	12501	2469
1	11.2142	108		10.694	0.520192	60	52	17	10	32	59	0.2	159	3		38	0.776267	12.5	23	10	13		1447503	8956	9897	1920
1	18.1465	99		16.1862	1.9603	39	44	19	17	32	68	0.88	43	8		42.3333	1.04667	10.5	27	32	17		1606536	7882	21605	1761
1	18.1958	103		17.0897	1.10609	73	83	8	13	25	46	0.67	163	8		40.3333	1.25283	14	29	28	17		1595164	9892	9088	1949
1	15.3566	94		12.4956	2.86105	81	53	10	7	23	40	0	0	12		48.6667	1.97103	16	28	18	25		1378842	7938	23364	1926
1	16.8953	119		16.178	0.717317	43	40	999	999	999	999	1.25	72	23		52.6667	2.2745	18.5	28	28	20		1638164	8119	12385	1637
1	16.1259	109		14.9624	1.16359	59	50	17	15	35	67	1	243	53		39.6667	1.37039	15	32	28	25		1354327	6978	20094	2039
1	14.245	70		9.97125	4.27379	45	53	10	8	30	48	0	0	208		24	0.325957	12	16	17	5		1284420	8023	4610	2958
1	18.4997	81		16.0849	2.41478	30	39	20	26	43	89	0.67	219	32		16.6667	0.8279	9	15	16	9		1618672	8286	6023	1508
1	16.4381	76		14.3326	2.10541	71	71	9	9	19	37	1.5	707	20		44.3333	1.76345	15	29	23	16		1428386	7149	9966	1474
1	17.3415	111		14.6968	2.64476	35	40	18	10	40	68	0	0	78		43	1.89376	13.5	31	28	16		1538070	7396	10421	1946
1	17.7467	81		16.4983	1.24846	46	48	13	1	27	54	1.5	43	80		37.6667	1.09656	9	22	7	10		1604151	8059	11645	1289
1	15.833	78		15.3238	0.50924	49	51	15	14	26	55	0	0	26		33.6667	2.11077	12.5	21	29	21		1491072	8705	13446	1615
1	15.8138	97		15.3703	0.443532	44	42	18	1	26	57	1.1	94	5		50.6667	2.4032	14.5	23	36	17		1392817	9328	17611	2370
2	17.6044	119														54	2.47802	20	34	29	25		1530298	9034	11144	1776
2	17.7906	91														55	3.1775	20.5	26	19	10		1442351	6705	9640	1455
2	16.2765	109														52	2.91287	21	26	29	22		1538808	8041	11778	1982
2	15.5483	118														56	2.57547	19	32	33	25		1723321	9025	14411	1840
2	13.8015	96														40.3333	2.27737	15.5	25	33	24		1557079	7822	11513	1833
2	13.473	99														47.3333	2.1532	20	26	31	19		1575593	7027	4637	1256
2	12.1451	82														30.3333	1.25988	6	31	16	21		1539124	8735	7543	1300
2	15.1458	107														52.6667	1.56153	16.5	28	32	21		1425307	7784	10013	2091
2	14.6749	108														54	1.55801	16.5	29	28	24		1590472	8419	13476	1617
2	15.7618	109														50.3333	1.92113	18.5	28	26	25		1620522	7710	11408	1645
2	12.2546	100														37.6667	0.72309	13.5	20	31	9		1511961	7064	5706	1658
2	14.9268	117														46.6667	2.60617	17	26	27	24		1413382	6342	7289	1934
2	12.8159	80														39	1.4165	17	29	25	24		1558215	8186	6862	2282
2	12.2902	95														48	1.52605	17	31	30	25		1656704	7982	16783	1589
2	14.4613	119														63.6667	2.64677	19.5	28	30	25		1601954	9965	18875	1343
2	16.4244	106														48.6667	1.80257	16	29	36	26		1572420	7989	11879	1635
2	15.718	86														36.6667	1.50615	18	27	27	16		1620953	7423	5095	1716
2	15.1704	108														56.3333	2.61077	15.5	31	35	24		1275445	7206	11888	2391
2	15.1595	111														46.3333	2.30854	20	28	28	23		1663756	8695	9882	1364
2	15.7919	127														52.6667	2.43669	18	32	27	25		1494330	7559	5694	1528
2	17.9685	124														56	1.95467	16.5	31	23	26		1730446	8126	12679	1570
2	17.2238	128														61	3.04603	17.5	33	30	24		1567609	7855	13499	1555
2	17.7331	116														53.3333	2.74697	22	35	24	18		1651910	7599	18032	2308
2	18.0014	112														48.6667	3.20053	17.5	24	25	22		1510366	8393	23736	1868
2	14.6858	126														56.3333	2.28203	14	26	29	24		1333940	7582	7077	1718
2	16.7529	136														58.3333	2.6219	21	35	31	20		1466633	8146	16841	1209
2	17.399	111														45.6667	2.23251	18	33	27	25		1766108	9167	14881	3215
2	18.371	114														50	2.62193	17	35	34	24		1409432	7164	12962	1572
2	16.7173	76														25.6667	1.09561	15	27	31	14		1361426	6662	3481	1037
2	17.3717	85														60.6667	2.6589	17.5	32	33	24		1488456	6236	6220	1834
2	17.191	117														47	2.60537	17	33	30	22		1241422	6030	9721	1642
2	17.2512	107														41.6667	1.63958	16	26	29	15		1463864	8113	6130	1510
2	17.1307	101														49.3333	1.89153	14.5	28	25	26		1305228	7001	12019	1676
